# Supplementary material for: ClearF++: Improved Supervised Feature Scoring Using Feature Clustering in Class-Wise Embedding and Reconstruction
Source: Bioengineering (Basel). 2023 Jul 10;10(7):824. doi: 10.3390/bioengineering10070824 (PMC10376817; doi:10.3390/bioengineering10070824)
Supplement: Supplementary file 1 [file bioengineering-10-00824-s001.zip]

Archive with 1 entries (1 files):
- bioengineering-2432642--supplementary.pdf
